# Supplementary material for: Contrasting Early Ordovician assembly patterns highlight the complex initial stages of the Ordovician Radiation
Source: Sci Rep. 2022 Mar 9;12:3852. doi: 10.1038/s41598-022-07822-z (PMC8907272; doi:10.1038/s41598-022-07822-z)
Supplement: Supplementary file 3 — Supplementary Information 3. [file 41598_2022_7822_MOESM3_ESM.xlsx]

## Sheet: Echino CAA TR
Title	Tremadocian echinoderms from the Central Anti Atlas
CLUSTER	LEVEL	Macrocystella	Peltocystis	Balanocystites	Chauvelicystide 1	Chauvelicystide 2	Rhopalocystis	Cornuta 1	Bohemiaecystis	Cornuta 2	Chauvelicystis	Anatifopsis	Amygdalotheca	Procothurnocystis	Galliaecystis	Eocrinoid 1	Aspidocarpus	Hanusia	Somastéroïd indet	Pareocrinus	Nanocarpus	Eocrinoid 2	Vizcainocarpus	Lingulocystis
1	Echino CAA TR1	0	0	0	0	0	1	0	0	0	0	0	0	0	0	0	0	0	0	0	0	0	0	0
1	Echino CAA TR2	0	0	0	0	0	1	0	0	0	0	0	0	0	0	0	0	0	0	0	0	0	0	0
1	Echino CAA TR3	0	0	0	0	0	1	0	0	0	0	0	0	0	0	0	0	0	0	0	0	0	0	0
2	Echino CAA TR4	0	0	0	0	0	0	1	0	0	0	0	0	0	0	0	0	0	0	0	0	0	0	0
2	Echino CAA TR5	0	0	0	0	0	0	0	0	0	0	0	1	1	1	0	0	0	0	0	0	0	0	0
2	Echino CAA TR6	0	1	0	0	0	0	1	0	0	0	0	0	0	1	0	0	0	0	1	0	0	0	0
3	Echino CAA TR7	0	0	0	0	0	0	0	1	0	0	0	0	0	0	0	0	0	0	0	0	0	0	0
3	Echino CAA TR8	0	0	0	0	0	0	0	1	0	0	0	0	0	0	0	0	0	0	0	0	0	0	0
3	Echino CAA TR9	0	0	0	0	0	0	0	1	0	0	1	0	0	0	0	0	1	0	0	0	0	0	0
3	Echino CAA TR10	0	1	0	0	0	0	0	1	0	0	0	0	0	0	0	0	1	0	0	0	0	0	0
3	Echino CAA TR11	0	0	0	0	0	0	0	1	0	0	0	0	0	0	0	0	1	0	0	0	0	0	0
3	Echino CAA TR12	0	0	0	0	0	0	0	1	0	0	0	0	0	0	0	0	0	0	0	0	0	0	0
3	Echino CAA TR13	0	0	0	0	0	0	0	1	0	0	0	0	0	0	0	0	0	0	0	0	0	0	0
3	Echino CAA TR14	0	0	0	0	0	0	0	1	0	0	0	0	0	0	0	0	0	0	0	0	0	0	0
4	Echino CAA TR15	0	0	0	1	0	0	0	0	1	1	0	0	0	0	0	0	0	0	1	0	0	0	0
4	Echino CAA TR16	0	0	1	1	0	0	0	0	0	1	1	0	1	1	0	1	0	0	1	0	1	1	1
4	Echino CAA TR17	0	0	0	1	0	1	0	1	0	1	1	0	0	0	1	1	0	0	0	0	0	0	0
4	Echino CAA TR18	1	0	0	0	1	0	0	0	0	1	1	0	0	0	0	0	0	1	0	0	0	0	0
4	Echino CAA TR19	0	1	0	0	0	0	0	0	1	0	0	0	0	0	0	0	0	0	0	0	0	0	0
4	Echino CAA TR20	0	0	0	0	0	0	0	0	0	0	1	0	0	0	0	0	0	0	0	0	0	0	0
4	Echino CAA TR21	0	0	0	0	0	0	0	0	1	1	1	1	0	0	0	0	0	0	0	0	0	0	0
4	Echino CAA TR22	0	0	0	0	0	0	0	0	0	0	1	0	0	0	0	0	0	0	0	0	0	0	0
4	Echino CAA TR23	0	1	0	0	0	0	0	0	0	0	1	0	0	0	0	0	0	0	0	0	0	0	0
4	Echino CAA TR24	0	0	0	1	0	0	0	0	1	1	0	0	0	0	0	0	0	0	0	1	0	0	0
4	Echino CAA TR25	0	0	0	0	0	0	0	0	0	0	1	0	0	0	0	0	0	0	0	0	0	0	0
4	Echino CAA TR26	1	0	0	0	0	0	0	0	0	0	0	0	0	0	0	0	0	0	0	0	0	0	0
4	Echino CAA TR27	1	0	0	0	0	0	0	0	0	0	0	0	0	0	0	0	0	0	0	0	0	0	0
	ANOSIM
	Mean rank within:	102.1
	Mean rank between:	210.6
	R:	0.6183
	p (same):	0.0001

## Sheet: Echino CAA FL
Title	Floian echinoderms from the Central Anti Atlas
CLUSTER	LEVEL	Plasiacystis	Anomalocystitide indet	Balanocystites	Paleosphaeronites	Chauvelicystide 2	Balantiocystis	Rhopalocystis	Cornuta 2	Chauvelicystis	Anatifopsis	Somastéroïd indet	Lingulocystis	Argodiscus	Anedriophus	Ramseyocrinus
1	Echino CAA FL1	1	1	1	1	1	1	1	1	0	0	0	0	0	0	0
1	Echino CAA FL2	0	0	1	0	1	1	0	1	0	1	1	1	1	1	0
1	Echino CAA FL3	0	0	1	0	1	1	0	0	0	0	0	1	1	1	0
1	Echino CAA FL4	1	0	1	0	1	1	0	0	1	0	1	0	1	0	1
1	Echino CAA FL5	0	0	0	0	1	0	0	1	0	0	0	0	1	0	0
1	Echino CAA FL6	0	0	0	0	0	0	0	0	0	0	0	0	1	0	0
x	Echino CAA FL7	1	0	0	0	0	0	0	1	0	0	0	0	0	0	0
2	Echino CAA FL8	1	0	0	0	0	1	0	0	0	0	0	0	0	0	0
2	Echino CAA FL9	0	0	1	0	0	1	0	0	0	0	0	0	0	0	0
2	Echino CAA FL10	0	0	0	0	0	1	0	0	0	0	0	0	0	0	0
2	Echino CAA FL11	0	0	0	0	0	1	0	0	0	0	0	0	0	0	0
	Level that does not cluster with the rest and should be discarded from DNCI analyses
	ANOSIM
	Mean rank within:	14.24
	Mean rank between:	30.67
	R:	0.7302
	p (same):	0.0052

## Sheet: Trilo CAA TR
Title	Tremadocian trilobites from the Central Anti Atlas
CLUSTER	LEVEL	Ampyx	Anacheirurus	Apatokephalus	Asaphellus	Bavarilla	Colpocoryphe	Dikelokephalina	Eoharpes	Euloma	Foulonia	Geragnostus	Platypeltoïdes	Prionocheilus	Symphysurus	Toletanaspis
1	Trilo CAA TR1	1	0	0	0	0	0	0	0	0	0	0	0	0	0	0
1	Trilo CAA TR2	1	0	0	1	0	1	0	1	1	1	0	0	0	0	1
2	Trilo CAA TR3	0	0	1	1	1	0	1	0	0	0	1	0	0	0	0
2	Trilo CAA TR4	0	0	0	1	0	0	0	0	0	0	0	0	0	0	0
2	Trilo CAA TR5	0	0	0	1	1	0	0	0	1	0	0	0	0	0	0
2	Trilo CAA TR6	0	1	1	1	1	0	0	0	0	0	0	1	1	1	0
2	Trilo CAA TR7	0	0	0	1	0	0	0	0	0	0	0	0	0	1	0
2	Trilo CAA TR8	0	0	0	0	1	0	0	0	0	0	0	0	0	0	0
		ANOSIM
		Mean rank within:	10.09
		Mean rank between:	20.38
		R:	0.7344
		p (same):	0.0386

## Sheet: Trilo CAA FL
Title	Floian trilobites from the Central Anti Atlas
CLUSTER	LEVEL	Agerina	Ampyx	Apatokephalus	Asaphellus	Basiliscus	Colpocoryphe	Euloma	Foulonia	Geragnostus	Neseuretus	Parabathycheilus	Pradoella	Prionocheilus	Toletanaspis
1	Trilo CAA FL1	0	0	0	0	0	1	0	0	0	1	0	1	0	0
1	Trilo CAA FL2	1	1	1	1	0	1	0	0	0	1	1	1	0	1
1	Trilo CAA FL3	0	1	0	0	0	1	1	0	0	0	0	0	0	0
1	Trilo CAA FL4	0	0	0	0	0	1	0	0	0	1	0	1	0	0
1	Trilo CAA FL5	0	0	0	0	0	1	0	0	0	1	0	1	0	0
2	Trilo CAA FL6	1	1	0	1	0	0	1	1	1	0	1	0	1	1
2	Trilo CAA FL7	0	1	0	1	1	0	0	1	0	0	1	0	0	0
		ANOSIM
		Mean rank within:	7.182
		Mean rank between:	15.2
		R:	0.7636
		p (same):	0.0499

## Sheet: Echino MN TR
Title	Tremadocian echinoderms from the Montagne Noire
CLUSTER	LEVEL	Phyllocystis	Kirkocystidae	Minervaecystis	Chauvelicystis	Pradesura	Thoralicystis	Arauricystis	Trigonocarpus	Macrocystella	Ovocarpus	Aethocrinus	Rhenopyrgus	Balantiocystis	Asterozoa	Peltocystis	Galliaecystis	Cothurnocystis
1	Echino MN TR1	0	0	0	1	0	0	0	0	0	0	0	0	0	0	0	0	0
1	Echino MN TR2	0	0	0	1	0	0	0	0	0	0	0	0	0	0	0	0	0
1	Echino MN TR3	0	0	0	1	0	0	0	0	0	0	0	0	0	0	0	0	1
2	Echino MN TR4	0	0	0	0	0	0	0	0	1	0	0	0	0	1	0	0	0
2	Echino MN TR5	0	0	0	0	0	1	0	0	1	0	0	0	0	0	0	0	0
2	Echino MN TR6	1	0	0	0	0	0	0	0	0	0	0	0	0	0	0	0	0
2	Echino MN TR7	1	0	0	0	0	0	0	0	0	0	0	0	0	0	0	0	0
3	Echino MN TR8	1	0	0	0	0	0	0	0	1	0	1	0	0	0	0	0	0
2	Echino MN TR9	0	0	0	0	0	0	0	0	1	0	0	0	0	0	0	0	0
3	Echino MN TR10	0	1	0	0	0	0	0	0	0	0	0	0	0	0	0	0	0
3	Echino MN TR11	0	1	0	0	0	0	0	0	0	0	0	0	0	0	0	0	0
3	Echino MN TR12	1	0	0	0	0	0	0	0	0	1	1	1	1	1	0	0	0
3	Echino MN TR13	0	1	1	0	0	0	0	0	0	0	0	0	0	0	0	0	0
3	Echino MN TR14	0	1	0	0	0	0	0	0	0	0	0	0	0	0	0	0	0
3	Echino MN TR15	1	1	0	0	0	0	0	0	0	0	0	1	0	0	0	0	0
3	Echino MN TR16	0	1	0	0	0	0	0	0	0	0	0	0	0	0	0	0	0
3	Echino MN TR17	0	1	0	0	0	0	0	0	0	0	0	0	0	0	0	0	0
3	Echino MN TR18	0	1	0	0	0	0	0	0	0	0	0	0	0	0	0	0	0
3	Echino MN TR19	0	1	1	0	0	0	0	0	0	0	0	0	0	1	0	0	0
3	Echino MN TR20	0	1	0	0	0	0	0	0	0	0	0	0	0	0	0	0	0
3	Echino MN TR21	1	1	0	0	0	0	0	0	0	0	0	0	0	1	0	0	0
3	Echino MN TR22	1	1	1	0	0	0	1	1	0	1	1	0	0	1	0	0	0
3	Echino MN TR23	1	1	0	0	0	0	0	0	0	0	0	1	0	0	0	0	0
3	Echino MN TR24	0	1	0	0	0	0	0	0	0	0	0	0	0	0	0	0	0
3	Echino MN TR25	0	1	0	0	0	0	0	0	0	0	1	0	0	0	1	0	0
3	Echino MN TR26	0	0	1	0	0	0	0	0	0	0	0	0	0	0	0	0	0
3	Echino MN TR27	1	1	0	0	0	0	0	0	0	0	1	0	0	0	1	0	0
3	Echino MN TR28	1	1	1	0	0	0	0	0	0	0	1	0	0	1	1	1	0
3	Echino MN TR29	1	1	0	0	0	0	0	0	0	0	0	0	0	0	0	0	0
3	Echino MN TR30	0	1	1	0	0	0	0	0	0	0	0	0	0	1	1	0	0
3	Echino MN TR31	0	1	0	0	0	0	0	0	0	0	0	0	0	0	0	0	0
3	Echino MN TR32	0	0	1	0	0	0	0	0	0	0	0	0	0	0	0	0	0
3	Echino MN TR33	0	1	0	0	0	0	0	0	0	0	0	0	0	0	0	0	0
3	Echino MN TR34	0	0	1	0	0	0	0	0	0	0	0	0	0	0	0	0	0
3	Echino MN TR35	1	1	0	0	1	0	0	0	0	0	0	0	1	1	0	0	0
3	Echino MN TR36	0	1	1	0	0	0	0	0	0	0	0	0	0	0	0	0	0
		ANOSIM
		Mean rank within:	233.3
		Mean rank between:	450
		R:	0.6879
		p (same):	0.0001

## Sheet: Echino MN FL
Title	Floian echinoderms from the Montagne Noire
CLUSTER	LEVEL	Kirkocystidae	Proscotiaecystis	Thoralicystis	Lingulocystis	Naocarpus	Lagynocystis	Cornut indet	Balanocystites	Macrocystella	Ovocarpus	Balantiocystis	Asterozoa	Lyricocarpus	Ramseyocrinus	Cheirocystella
1	Echino MN FL1	0	0	0	1	0	0	0	0	0	0	0	0	0	0	0
1	Echino MN FL2	0	0	0	1	0	0	0	1	0	1	0	0	0	0	0
1	Echino MN FL3	0	0	0	1	0	0	0	0	0	0	0	0	0	0	0
1	Echino MN FL4	0	0	0	1	0	0	0	0	0	0	0	0	0	0	0
1	Echino MN FL5	0	0	0	1	0	0	0	0	0	0	0	0	0	0	0
2	Echino MN FL6	1	0	0	0	0	0	0	0	0	0	0	0	0	0	0
2	Echino MN FL7	1	0	0	0	0	0	0	0	0	0	0	0	0	0	0
3	Echino MN FL8	0	0	0	0	0	0	0	0	0	1	0	1	0	0	0
3	Echino MN FL9	1	1	1	0	0	1	0	0	1	1	0	1	1	1	0
2	Echino MN FL10	1	0	0	0	0	0	0	1	0	0	1	0	0	0	1
2	Echino MN FL11	1	0	0	0	0	0	0	0	0	0	0	0	0	0	0
2	Echino MN FL12	0	0	0	0	0	0	0	0	0	0	1	0	0	0	1
2	Echino MN FL13	1	0	0	0	0	0	0	0	0	0	0	0	0	0	0
3	Echino MN FL14	0	0	0	0	1	1	0	0	0	1	0	1	1	0	0
3	Echino MN FL15	0	0	0	0	0	0	0	0	0	0	0	1	0	0	0
3	Echino MN FL16	0	0	0	0	0	0	0	0	0	0	0	0	0	1	0
2	Echino MN FL17	1	0	0	0	0	0	0	0	0	0	1	0	0	0	1
2	Echino MN FL18	1	0	0	0	0	0	0	0	0	0	0	0	0	0	1
2	Echino MN FL19	1	0	0	0	0	0	0	0	0	0	0	0	0	0	0
2	Echino MN FL20	0	0	0	0	0	0	0	0	0	0	0	0	0	0	1
3	Echino MN FL21	0	0	0	0	1	1	1	0	0	0	0	0	0	0	0
		ANOSIM
		Mean rank within:	53.24
		Mean rank between:	131.6
		R:	0.7465
		p (same):	0.0001

## Sheet: Trilo MN TR
Title	Tremadocian trilobites from the Montagne Noire
CLUSTER	LEVEL	Paramegalaspis	Cyclopygidae	Taihungshania	Asaphidae indét.	Ampyxinella	Niobella	Asaphelina	Asaphopsoides	Asaphellus	Deanokephalus	Ampyx	Symphysurus	Euloma	Cheiruridae indét.	Illaenopsis	Spondyglossella	Calymenidae indét.	Aocaspis	Prionocheilus	Megistaspis	Apatokephalus	Harpides	Falanaspis	Bohemilla	Agerina	Degamella	Shumardia	Megalaspis	Proteuloma	Onchonotellus
3	Trilo MN TR1	0	0	0	0	0	0	0	0	0	0	0	0	1	1	0	0	0	0	0	0	0	0	0	0	0	0	1	0	0	0
3	Trilo MN TR2	0	1	0	0	0	0	0	0	0	0	0	0	1	0	0	0	0	0	0	0	0	0	0	0	0	0	1	0	0	0
2	Trilo MN TR3	1	1	1	1	1	0	0	0	0	0	0	0	0	0	0	0	0	0	0	0	0	0	0	0	0	0	0	0	0	0
2	Trilo MN TR4	0	0	0	0	0	0	1	1	1	0	0	0	0	0	0	0	0	0	0	0	0	0	0	0	0	0	0	0	0	0
2	Trilo MN TR5	1	0	0	0	0	0	0	0	0	1	0	0	0	0	0	0	0	0	0	0	0	0	0	0	0	0	0	0	0	0
2	Trilo MN TR6	0	0	0	0	0	0	1	0	0	0	0	0	0	0	0	0	0	0	0	0	0	0	0	0	0	0	0	0	0	0
2	Trilo MN TR7	0	0	0	0	0	0	1	0	0	0	0	0	0	0	0	0	0	0	0	0	0	0	0	0	0	0	0	0	0	0
2	Trilo MN TR8	1	0	0	0	0	0	0	0	0	0	0	0	0	0	0	0	0	0	0	0	0	0	0	0	0	0	0	0	0	0
2	Trilo MN TR9	0	0	0	1	0	1	1	0	1	0	0	0	0	0	0	0	0	0	0	0	0	0	0	0	0	0	0	0	0	0
3	Trilo MN TR10	1	0	0	0	0	0	0	0	0	0	0	1	0	0	0	0	0	0	0	0	0	0	0	0	0	0	0	0	0	0
3	Trilo MN TR11	1	0	0	1	1	0	1	0	0	0	1	0	1	0	0	0	0	0	0	0	0	0	0	0	0	0	0	0	0	0
2	Trilo MN TR12	1	0	0	0	0	0	1	0	1	0	0	0	0	0	0	0	0	0	0	0	0	0	0	0	0	0	0	0	0	0
3	Trilo MN TR13	1	0	0	0	0	0	0	0	1	0	0	1	1	0	1	1	0	0	0	0	0	0	0	0	0	0	0	0	0	0
3	Trilo MN TR14	0	0	0	0	0	0	0	0	0	0	0	1	0	0	0	0	0	0	0	0	0	0	0	0	0	0	0	0	0	0
3	Trilo MN TR15	0	0	0	0	0	0	0	0	0	0	0	0	1	0	1	0	0	0	0	0	0	0	0	0	0	0	0	0	0	0
3	Trilo MN TR16	0	0	0	0	0	0	0	0	0	0	0	1	1	0	0	0	0	0	0	0	0	0	0	0	0	0	0	0	0	0
3	Trilo MN TR17	0	0	0	0	0	0	0	0	0	0	0	1	1	0	0	0	0	0	0	0	0	0	0	0	0	0	0	0	0	0
3	Trilo MN TR18	1	0	1	1	1	1	0	0	1	0	0	0	1	0	0	0	1	0	0	0	0	0	0	0	0	0	1	0	0	0
3	Trilo MN TR19	1	0	1	1	1	1	0	0	1	0	0	0	1	0	0	0	1	1	0	0	0	0	0	0	0	0	0	0	0	0
2	Trilo MN TR20	1	0	0	0	0	0	1	0	1	0	0	0	0	0	0	0	0	0	0	0	0	0	0	0	0	0	0	0	0	0
3	Trilo MN TR21	0	0	0	0	1	0	0	0	0	0	0	0	1	0	0	0	0	0	0	0	0	0	0	0	0	0	0	0	0	0
3	Trilo MN TR22	0	0	0	0	0	1	0	0	0	0	0	1	1	0	0	0	0	1	1	1	0	0	0	0	0	0	0	0	0	0
3	Trilo MN TR23	1	0	0	0	0	0	0	0	0	0	0	0	1	0	0	0	0	1	0	1	0	0	0	0	0	0	0	0	0	0
3	Trilo MN TR24	1	0	0	0	0	0	0	0	0	1	0	1	1	0	0	0	0	0	1	0	0	0	0	0	0	0	0	0	0	0
3	Trilo MN TR25	1	0	0	1	0	0	0	0	0	0	0	1	1	0	1	0	0	1	0	0	0	1	0	0	0	0	0	0	0	0
3	Trilo MN TR26	0	0	0	0	0	0	0	0	0	0	0	0	1	0	0	0	0	0	0	0	0	0	0	0	0	0	0	0	0	0
2	Trilo MN TR27	1	0	0	0	0	0	0	0	0	0	0	0	0	0	0	0	0	0	0	0	1	0	0	0	0	0	0	0	0	0
3	Trilo MN TR28	1	0	0	1	0	1	0	0	1	0	0	0	1	0	0	0	0	0	0	0	0	0	0	0	0	0	0	0	0	0
3	Trilo MN TR29	1	1	0	1	1	0	0	0	0	0	0	1	1	0	1	0	0	1	1	1	0	1	0	0	0	0	0	0	0	0
3	Trilo MN TR30	1	0	0	1	0	0	0	0	0	0	0	0	1	0	0	0	0	0	0	0	0	0	0	0	0	0	0	0	0	0
3	Trilo MN TR31	1	0	0	0	0	0	0	0	0	0	0	0	1	0	1	0	0	1	0	1	0	0	0	0	0	0	0	0	0	0
3	Trilo MN TR32	1	0	0	1	0	0	0	0	0	0	0	0	1	0	0	0	0	0	0	0	0	0	0	0	0	0	0	0	0	0
3	Trilo MN TR33	0	0	0	1	1	0	0	0	0	0	0	0	1	0	0	0	0	0	0	0	0	0	0	0	0	0	0	0	0	0
3	Trilo MN TR34	1	0	0	0	0	0	0	0	0	0	0	1	1	0	0	0	0	0	0	0	0	0	0	0	0	0	0	0	0	0
3	Trilo MN TR35	0	0	0	0	0	0	0	0	0	0	0	0	0	0	1	0	0	0	0	0	0	0	0	0	0	0	0	0	0	0
3	Trilo MN TR36	1	1	0	1	0	1	0	0	1	0	0	0	1	0	0	0	0	1	1	1	0	0	0	0	0	0	0	0	0	0
3	Trilo MN TR37	1	0	0	0	0	0	0	0	0	0	0	0	1	0	1	0	0	0	0	0	0	0	0	0	0	0	0	0	0	0
2	Trilo MN TR38	0	0	0	0	0	0	1	0	0	0	0	0	0	0	0	0	0	0	0	0	0	0	0	0	0	0	0	0	0	0
3	Trilo MN TR39	0	0	0	0	0	0	0	0	0	0	0	0	1	0	0	0	0	0	0	0	0	0	1	0	0	0	0	0	0	0
3	Trilo MN TR40	1	0	0	0	0	0	0	0	0	0	0	0	1	0	0	0	0	0	0	0	0	0	0	0	0	0	0	0	0	0
3	Trilo MN TR41	1	0	0	1	0	0	0	0	0	0	0	1	0	0	1	0	0	1	1	1	0	1	0	1	1	0	0	0	0	0
2	Trilo MN TR42	0	0	1	0	1	0	1	0	0	0	0	0	0	0	0	0	0	0	0	0	0	0	0	0	0	0	0	0	0	0
3	Trilo MN TR43	1	0	0	0	0	0	0	0	0	0	0	0	0	0	0	0	0	0	0	1	0	0	0	0	0	0	0	0	0	0
3	Trilo MN TR44	1	1	0	1	0	0	1	0	0	0	0	1	1	0	1	0	0	1	1	1	0	1	0	0	1	1	0	0	0	0
3	Trilo MN TR45	0	0	0	1	0	0	0	0	0	0	0	0	0	0	1	0	0	0	0	0	0	0	0	0	0	0	0	0	0	0
3	Trilo MN TR46	0	0	0	0	0	0	0	0	0	0	0	1	1	0	0	0	0	1	0	0	0	0	0	0	0	0	0	0	0	0
2	Trilo MN TR47	0	0	0	1	0	0	1	0	1	0	0	1	0	0	0	0	0	0	0	0	0	0	0	0	0	0	0	0	0	0
3	Trilo MN TR48	0	0	0	1	0	1	0	0	0	0	0	0	1	0	0	0	0	0	0	0	0	0	0	0	0	0	0	0	0	0
2	Trilo MN TR49	1	0	0	0	0	1	1	0	0	0	0	0	0	0	0	0	0	0	0	0	0	0	0	0	0	0	0	0	0	0
2	Trilo MN TR50	0	0	0	0	0	0	0	0	1	0	0	0	0	0	0	0	0	0	0	0	0	0	0	0	0	0	0	0	0	0
2	Trilo MN TR51	1	0	0	0	0	0	0	0	0	0	0	0	0	0	0	0	0	0	0	0	0	0	0	0	0	0	0	0	0	0
2	Trilo MN TR52	1	0	0	0	0	0	0	0	0	0	0	0	0	0	0	0	0	0	0	0	0	0	0	0	0	0	0	0	0	0
3	Trilo MN TR53	1	0	0	1	0	0	1	0	1	0	0	0	1	0	0	0	0	1	0	0	0	0	0	0	0	0	1	0	0	0
3	Trilo MN TR54	1	0	1	0	0	0	1	0	0	1	0	0	1	0	0	0	1	0	0	0	0	0	0	0	0	1	0	0	0	0
2	Trilo MN TR55	1	0	0	0	0	0	1	0	0	0	0	0	0	0	0	0	0	0	0	0	0	0	0	0	0	0	0	0	0	0
3	Trilo MN TR56	1	1	0	0	0	0	0	0	1	0	0	0	1	0	0	0	0	1	1	1	0	0	0	0	0	0	0	0	0	0
2	Trilo MN TR57	1	1	0	0	0	0	1	0	1	0	0	0	1	0	0	0	0	0	0	0	0	0	1	0	0	0	0	0	0	0
3	Trilo MN TR58	1	0	0	1	0	1	1	0	1	0	0	1	1	0	0	0	0	0	0	0	0	0	0	0	0	1	0	1	0	0
3	Trilo MN TR59	0	1	0	0	0	1	0	0	1	0	1	1	1	0	0	0	0	1	1	1	0	0	0	0	0	0	0	0	0	0
3	Trilo MN TR60	1	0	0	1	0	1	0	0	0	0	0	1	1	0	0	0	0	0	1	0	0	0	0	0	0	1	0	1	0	0
2	Trilo MN TR61	1	0	1	0	0	0	0	0	0	0	0	0	0	0	0	0	0	0	0	0	0	0	0	0	0	0	0	0	0	0
3	Trilo MN TR62	0	0	0	0	0	0	0	0	0	0	0	0	1	0	0	0	0	0	0	0	0	0	0	0	0	0	0	0	0	0
2	Trilo MN TR63	0	0	1	0	0	0	0	0	0	0	0	0	0	0	0	0	0	0	0	0	0	0	0	0	0	0	0	0	0	0
3	Trilo MN TR64	1	0	0	0	0	0	0	0	0	0	0	0	0	0	1	0	0	0	0	0	0	0	0	0	0	0	0	0	0	0
3	Trilo MN TR65	1	0	0	1	0	1	0	0	0	0	1	0	0	0	0	0	0	0	0	0	0	0	0	0	0	1	0	0	0	0
3	Trilo MN TR66	1	0	0	0	0	0	1	0	0	0	1	1	0	0	0	0	0	1	0	0	0	0	0	0	0	0	0	0	0	0
1	Trilo MN TR67	0	0	0	0	0	1	0	0	0	0	0	0	0	0	0	0	0	0	0	0	0	0	0	0	0	0	0	0	1	0
1	Trilo MN TR68	0	0	0	1	0	1	0	0	0	0	0	0	0	0	0	0	0	0	0	0	0	0	0	0	0	0	0	0	1	0
1	Trilo MN TR69	0	0	0	0	0	0	0	0	0	0	0	0	0	0	0	0	0	0	0	0	0	0	0	0	0	0	0	0	1	1
1	Trilo MN TR70	0	0	1	0	0	1	0	0	0	0	0	0	0	0	0	0	0	0	0	0	0	0	0	0	0	0	0	0	0	0
1	Trilo MN TR71	0	0	0	1	0	0	0	0	0	0	0	0	0	0	0	0	0	0	0	0	0	0	0	0	0	0	0	0	0	0
1	Trilo MN TR72	0	0	0	1	0	0	0	0	0	0	0	0	0	0	0	0	0	0	0	0	0	0	0	0	0	0	0	0	0	0
1	Trilo MN TR73	0	0	0	1	0	0	0	0	0	0	1	0	0	0	0	0	0	0	0	0	0	0	0	0	0	0	0	0	0	0
1	Trilo MN TR74	0	0	0	1	0	0	0	0	0	0	0	0	0	0	0	0	0	0	0	1	0	0	0	0	0	0	0	0	0	0
1	Trilo MN TR75	0	0	0	1	0	1	0	0	0	0	0	1	0	0	0	0	0	0	0	0	0	0	0	0	0	0	0	0	0	0
1	Trilo MN TR76	0	0	0	0	0	1	0	0	0	0	0	0	0	0	0	0	0	0	0	0	0	0	0	0	0	0	0	0	0	0
			ANOSIM
			Mean rank within:	1017
			Mean rank between:	1742
			R:	0.5088
			p (same):	0.0001

## Sheet: Trilo MN FL
Title	Floian trilobites from the Montagne Noire
CLUSTER	LEVEL	Paramegalaspis	Taihungshania	Asaphidae_indét.	Ampyxinella_	Niobella	Asaphelina	Asaphellus	Ampyx	Symphysurus	Euloma	Calymenidae_indét.	Prionocheilus	Megistaspis_	Ogygiocaris	Pradoella_	Neseuretus_	Apatokephalus	Colpocoryphe	Parabathycheilus	Selenopeltis	Carolinites	Basiliella	Hangchungolithus	Toletanaspis_	Agerina	Hunnebergia
1	Trilo MN FL1	0	0	1	0	0	0	0	1	0	0	0	0	0	0	0	0	1	1	1	0	0	0	0	0	0	0
1	Trilo MN FL2	0	0	1	0	0	0	0	1	0	1	1	1	0	0	0	0	1	1	1	1	1	0	0	0	0	0
1	Trilo MN FL3	0	0	1	0	0	0	0	0	0	0	1	0	1	0	0	1	0	1	0	0	0	1	0	0	0	0
1	Trilo MN FL4	0	0	1	0	0	0	0	0	0	0	0	0	1	0	0	1	0	1	0	0	0	0	1	1	0	0
1	Trilo MN FL5	0	0	0	0	0	0	0	0	0	0	1	0	0	0	0	1	0	1	0	0	0	0	1	0	0	0
1	Trilo MN FL6	0	0	0	0	0	0	0	0	0	0	0	0	1	0	1	1	0	1	0	0	0	1	1	1	0	0
1	Trilo MN FL7	0	0	1	0	0	0	0	0	0	0	0	0	0	0	0	1	0	1	0	0	0	1	0	0	0	0
1	Trilo MN FL8	0	0	1	0	0	0	0	0	0	0	0	0	0	0	0	1	0	1	0	0	0	0	1	1	0	0
1	Trilo MN FL9	0	0	0	0	0	0	0	0	0	0	0	0	0	0	0	0	0	1	0	0	0	0	0	0	0	0
1	Trilo MN FL10	0	0	1	0	0	0	0	0	0	0	0	0	0	0	0	0	1	1	1	0	0	0	0	0	1	0
1	Trilo MN FL11	0	0	1	0	1	0	0	0	0	0	0	0	1	0	0	0	1	1	1	0	0	0	0	0	0	0
1	Trilo MN FL12	0	0	1	0	0	1	0	0	0	0	0	0	0	0	0	0	0	1	0	0	0	0	0	0	0	0
2	Trilo MN FL13	0	1	1	1	0	0	0	0	0	0	0	0	0	0	0	0	0	0	0	0	0	0	0	0	0	0
2	Trilo MN FL14	0	0	1	0	0	0	0	0	1	0	0	0	0	0	0	0	0	0	0	0	0	0	0	0	0	0
2	Trilo MN FL15	1	1	0	0	0	0	0	0	0	0	0	0	0	1	1	0	0	0	0	0	0	0	0	0	0	0
2	Trilo MN FL16	0	0	1	0	0	0	1	0	0	0	0	0	0	0	0	1	0	0	0	0	0	0	0	0	0	0
2	Trilo MN FL17	0	0	1	0	0	0	0	0	0	0	0	0	0	0	0	0	0	0	0	0	0	0	0	0	0	0
2	Trilo MN FL18	0	0	1	0	0	0	0	1	1	0	0	0	0	0	0	0	0	0	0	0	0	0	0	0	0	0
2	Trilo MN FL19	0	1	1	0	0	0	0	1	1	0	0	0	0	0	0	0	0	0	0	0	0	0	0	0	0	0
2	Trilo MN FL20	0	1	0	0	0	0	0	0	0	0	0	0	0	0	0	0	0	0	0	0	0	0	0	0	0	0
2	Trilo MN FL21	0	1	1	1	0	0	0	1	0	0	1	0	0	0	0	0	0	0	0	0	0	0	0	0	0	0
2	Trilo MN FL22	0	0	1	1	0	0	0	0	0	0	0	0	0	0	0	0	0	0	0	0	0	0	0	0	0	0
2	Trilo MN FL23	0	0	1	0	0	0	0	0	0	0	1	0	0	0	0	0	0	0	0	0	0	0	0	0	0	0
2	Trilo MN FL24	0	1	1	1	0	0	0	1	0	0	1	0	0	0	0	0	0	1	0	0	0	0	0	0	0	0
2	Trilo MN FL25	0	1	0	0	0	0	0	0	0	0	0	0	0	0	0	0	0	0	0	0	0	0	0	0	0	0
2	Trilo MN FL26	0	1	1	1	1	0	0	0	0	0	1	0	0	0	0	1	0	1	0	0	0	0	0	0	0	0
2	Trilo MN FL27	0	0	1	0	0	0	0	0	0	0	0	0	0	0	0	0	0	0	0	0	0	0	0	0	0	0
2	Trilo MN FL28	0	1	1	1	0	0	0	1	0	0	0	0	0	0	0	0	0	0	0	0	0	0	0	0	0	0
2	Trilo MN FL29	0	1	1	1	0	0	0	0	0	0	0	0	0	0	0	0	0	0	0	0	0	0	0	0	0	0
2	Trilo MN FL30	0	1	1	1	0	0	0	0	0	0	0	0	0	0	0	0	0	0	0	0	0	0	0	0	0	0
2	Trilo MN FL31	0	1	1	1	0	0	0	0	0	0	0	0	0	0	0	0	0	0	0	0	0	0	0	0	0	0
2	Trilo MN FL32	0	1	1	0	0	0	0	1	0	0	0	0	0	0	0	0	0	0	0	0	0	0	0	0	0	0
2	Trilo MN FL33	0	1	1	0	0	0	0	1	0	0	1	0	0	0	0	0	0	0	0	0	0	0	0	0	0	0
2	Trilo MN FL34	0	1	1	1	0	0	0	1	1	0	0	0	0	0	0	0	0	0	0	0	0	0	0	0	0	0
2	Trilo MN FL35	0	0	1	0	0	0	0	0	0	0	0	0	0	0	0	0	0	0	0	0	0	0	0	0	0	0
2	Trilo MN FL36	1	0	1	0	0	0	0	0	0	0	0	0	0	1	0	0	0	0	0	0	0	0	0	0	0	0
2	Trilo MN FL37	0	1	0	0	0	0	1	0	0	0	0	0	0	0	0	0	0	0	0	0	0	0	0	0	0	0
2	Trilo MN FL38	0	1	0	0	0	0	0	0	0	0	0	0	0	0	0	0	0	0	0	0	0	0	0	0	0	0
2	Trilo MN FL39	0	1	0	0	0	0	0	0	0	0	0	0	0	0	0	0	0	0	0	0	0	0	0	0	0	0
2	Trilo MN FL40	0	1	0	1	0	0	0	1	1	0	0	0	0	0	0	0	0	1	0	0	0	0	0	0	0	0
2	Trilo MN FL41	0	1	1	0	0	0	1	0	0	0	0	0	0	0	0	1	0	0	0	0	0	0	0	0	0	1
2	Trilo MN FL42	0	1	1	0	0	0	0	1	0	0	0	0	0	0	0	0	0	0	0	0	0	0	0	0	0	0
2	Trilo MN FL43	0	1	1	0	0	0	0	0	0	0	0	0	1	0	0	0	0	0	0	0	0	0	0	0	0	0
2	Trilo MN FL44	0	1	1	1	0	0	0	0	0	0	0	0	0	0	0	0	0	0	0	0	0	0	0	0	0	0
2	Trilo MN FL45	0	1	0	0	0	0	1	0	0	0	0	0	0	0	0	1	0	0	0	0	0	0	0	0	0	0
2	Trilo MN FL46	0	0	0	0	0	0	1	0	0	0	0	0	0	0	0	1	0	1	0	0	0	0	0	0	0	0
		ANOSIM
		Mean rank within:	402.8
		Mean rank between:	695.1
		R:	0.5648
		p (same):	0.0001

## Sheet: Trilo CO TR
Title	Tremadocian trilobites from the Cordillera Oriental
CLUSTER	LEVEL	Leptoplastides	Pseudokainella	Kainella	Parabolinella	Asaphellus	Hapalopleura	Apatokephalus	Bienvillia	Peltocare	Pharostomina	Conophrys	Pyrimetopus	Parakainella	Brackebushia	Skljarella	Golasaphus	Jujuyaspis	Saltaspis	Angelina	Angelina?	Kainellidae gen. A	Leiostegium	Onychopyge	Ceratopyge	Amzaskiella	Hypermecaspis	Parapilekia	Trilobagnostus	Gymagnostus	Geragnostus	Notopeltis	Arthrorhachis	Rossaspis?	Pliomeroides	Mekynophrys	"Colpocoryphoides"	Galbagnostus	Thysanopyge	"Zuninaspis"	Ogygiocaris	Kayseraspis	Nileus	Megistaspis (E.)	Penchiopsis?	Nileido
3	Trilo CO TR1	0	0	0	1	0	0	0	0	0	0	0	0	0	0	0	0	0	1	1	0	1	0	0	0	0	0	0	1	0	0	0	0	0	0	0	0	0	0	0	0	0	0	0	0	0
3	Trilo CO TR2	0	0	0	0	0	0	0	0	0	0	0	0	0	0	0	0	1	0	0	0	0	0	0	0	0	0	0	0	0	0	0	0	0	0	0	0	0	0	0	0	0	0	0	0	0
3	Trilo CO TR3	0	0	0	0	0	0	0	0	0	0	0	0	0	0	0	0	1	0	1	0	0	0	0	0	0	0	0	0	0	0	0	0	0	0	0	0	0	0	0	0	0	0	0	0	0
3	Trilo CO TR4	0	0	0	0	0	0	0	0	0	0	0	0	0	0	0	0	1	0	0	0	0	0	0	0	0	0	0	0	0	0	0	0	0	0	0	0	0	0	0	0	0	0	0	0	0
3	Trilo CO TR5	0	0	0	0	0	0	0	0	0	0	0	0	1	0	0	0	1	0	1	0	0	0	0	0	0	0	0	1	0	0	0	0	0	0	0	0	0	0	0	0	0	0	0	0	0
3	Trilo CO TR6	0	0	0	0	0	0	0	0	0	0	0	0	1	0	0	0	1	0	1	0	0	0	0	0	0	0	0	1	0	0	0	0	0	0	0	0	0	0	0	0	0	0	0	0	0
3	Trilo CO TR7	0	0	0	0	0	0	0	0	0	0	1	0	0	0	0	0	1	0	1	0	1	1	1	0	0	0	1	1	0	0	0	0	0	0	0	0	0	0	0	0	0	0	0	0	0
3	Trilo CO TR8	0	0	0	1	0	0	0	0	0	0	0	0	0	0	0	0	1	0	1	0	1	0	0	0	0	0	0	1	0	0	0	0	0	0	0	0	0	0	0	0	0	0	0	0	0
3	Trilo CO TR9	0	0	0	0	0	0	0	0	0	1	0	0	0	0	0	1	1	0	1	0	1	0	0	0	0	0	0	1	0	0	0	0	0	0	0	0	0	0	0	0	0	0	0	0	0
3	Trilo CO TR10	0	0	0	1	0	0	0	0	0	0	0	0	0	0	0	1	1	0	1	0	1	0	0	0	0	0	0	1	0	0	0	0	0	0	0	0	0	0	0	0	0	0	0	0	0
4	Trilo CO TR11	0	0	1	0	0	0	0	0	0	0	0	0	0	0	0	0	0	0	0	0	0	0	0	0	0	0	0	0	0	0	0	0	0	0	0	0	0	0	0	0	0	0	0	0	0
4	Trilo CO TR12	0	0	1	0	1	0	0	0	0	0	0	0	0	0	0	0	0	0	1	0	0	0	0	0	0	0	0	1	0	0	0	0	0	0	0	0	0	0	0	0	0	0	0	0	0
4	Trilo CO TR13	0	0	1	0	1	0	1	0	0	0	0	0	0	0	0	0	0	0	1	1	0	0	0	0	0	0	0	1	0	0	0	0	0	0	0	0	0	0	0	0	0	0	0	0	0
4	Trilo CO TR14	0	0	1	0	0	0	0	0	0	0	0	0	0	0	0	0	0	0	0	0	0	0	0	0	0	0	0	0	0	0	0	0	0	0	0	0	0	0	0	0	0	0	0	0	0
4	Trilo CO TR15	1	0	1	0	1	0	0	0	0	0	0	0	0	0	0	0	0	0	0	0	0	0	0	0	0	0	0	1	0	0	0	0	0	0	0	0	0	0	0	0	0	0	0	0	0
4	Trilo CO TR16	1	0	1	0	0	1	0	0	0	0	1	0	0	0	1	0	0	0	0	0	0	0	0	0	0	0	0	1	0	0	0	0	0	0	0	0	0	0	0	0	0	0	0	0	0
4	Trilo CO TR17	1	0	1	1	0	1	0	0	0	0	0	0	1	0	1	0	0	0	0	0	0	0	0	0	0	0	0	0	0	0	0	0	0	0	0	0	0	0	0	0	0	0	0	0	0
4	Trilo CO TR18	1	0	1	0	1	0	0	0	0	0	0	0	1	0	0	0	0	0	0	0	0	0	0	0	0	0	0	0	0	0	0	0	0	0	0	0	0	0	0	0	0	0	0	0	0
4	Trilo CO TR19	1	0	0	0	1	0	0	0	0	0	0	0	1	0	0	0	0	0	0	0	0	0	0	0	0	0	0	0	0	0	0	0	0	0	0	0	0	0	0	0	0	0	0	0	0
4	Trilo CO TR20	1	0	1	0	1	1	1	0	0	0	0	0	1	0	0	0	0	0	0	0	0	0	0	0	0	0	0	1	0	0	0	0	0	0	0	0	0	0	0	0	0	0	0	0	0
4	Trilo CO TR21	1	0	1	1	1	0	0	0	0	0	0	0	1	0	0	0	0	0	0	0	0	0	0	0	0	0	0	0	0	0	0	0	0	0	0	0	0	0	0	0	0	0	0	0	0
4	Trilo CO TR22	1	0	1	0	1	0	0	0	0	0	0	0	1	1	0	0	0	0	0	0	0	0	0	0	0	0	0	1	0	0	0	0	0	0	0	0	0	0	0	0	0	0	0	0	0
4	Trilo CO TR23	1	0	1	1	0	0	0	0	0	0	0	0	1	0	0	0	0	0	0	0	0	0	0	0	0	0	0	1	0	0	0	0	0	0	0	0	0	0	0	0	0	0	0	0	0
4	Trilo CO TR24	1	0	1	0	0	0	0	0	0	0	0	0	1	0	0	0	0	0	0	0	0	0	0	0	0	0	0	0	0	0	0	0	0	0	0	0	0	0	0	0	0	0	0	0	0
4	Trilo CO TR25	0	0	1	0	1	0	0	0	0	0	1	0	0	0	1	0	0	0	1	1	0	0	1	0	0	0	0	0	0	0	0	0	0	0	0	0	0	0	0	0	0	0	0	0	0
4	Trilo CO TR26	0	0	1	0	1	0	0	0	0	0	0	0	0	0	0	0	0	0	1	1	0	0	0	0	1	0	0	1	1	0	0	0	0	0	0	0	0	0	0	0	0	0	0	0	0
3	Trilo CO TR27	0	0	0	1	0	1	0	0	0	0	0	0	0	0	0	0	0	0	1	0	0	0	0	0	0	0	0	0	0	0	0	0	0	0	0	0	0	0	0	0	0	0	0	0	0
4	Trilo CO TR28	0	0	1	1	0	1	0	1	0	0	0	0	0	0	1	0	0	0	0	0	0	0	0	0	0	0	0	1	1	0	0	0	0	0	0	0	0	0	0	0	0	0	0	0	0
3	Trilo CO TR29	0	0	0	0	0	0	0	0	0	0	0	0	0	0	0	0	0	0	1	0	0	0	1	0	0	0	0	0	0	0	0	0	0	0	0	0	0	0	0	0	0	0	0	0	0
4	Trilo CO TR30	0	0	1	0	0	0	0	0	0	0	0	0	0	0	0	0	0	0	1	0	0	0	0	0	0	0	0	1	0	0	0	0	0	0	0	0	0	0	0	0	0	0	0	0	0
4	Trilo CO TR31	1	0	1	1	1	1	0	0	0	0	0	0	0	0	0	0	0	0	0	0	0	0	0	0	0	0	0	0	0	0	0	0	0	0	0	0	0	0	0	0	0	0	0	0	0
4	Trilo CO TR32	1	0	1	0	1	0	0	0	0	0	0	0	0	0	0	0	0	0	0	0	0	0	0	0	0	0	0	0	1	0	0	0	0	0	0	0	0	0	0	0	0	0	0	0	0
4	Trilo CO TR33	1	0	1	0	1	0	1	0	0	0	0	0	0	0	0	0	0	0	0	0	0	0	0	0	0	0	0	0	0	0	0	0	0	0	0	0	0	0	0	0	0	0	0	0	0
x	Trilo CO TR34	0	1	0	0	0	0	0	0	0	0	0	0	0	0	0	0	0	0	0	0	0	0	0	0	0	0	0	0	0	0	0	0	0	0	0	0	0	0	0	0	0	0	0	0	0
4	Trilo CO TR35	0	0	1	0	1	0	1	0	0	0	1	0	1	0	1	0	0	0	0	0	0	0	1	0	0	0	0	1	0	0	0	0	0	0	0	0	0	0	0	0	0	0	0	0	0
4	Trilo CO TR36	1	0	1	0	1	0	1	0	0	0	1	0	1	1	0	0	0	0	0	0	0	0	1	0	0	0	0	1	0	0	0	0	0	0	0	0	0	0	0	0	0	0	0	0	0
4	Trilo CO TR37	0	0	1	0	1	0	1	0	0	0	0	0	1	0	0	0	0	0	0	0	0	0	1	0	0	0	0	1	0	0	0	0	0	0	0	0	0	0	0	0	0	0	0	0	0
4	Trilo CO TR38	1	0	1	0	1	0	1	0	0	0	0	0	1	1	1	0	0	0	0	0	0	0	0	0	0	0	0	1	0	0	0	0	0	0	0	0	0	0	0	0	0	0	0	0	0
4	Trilo CO TR39	1	0	1	0	1	0	1	0	0	0	1	0	1	1	1	0	0	0	0	0	0	0	0	0	0	0	0	1	0	0	0	0	0	0	0	0	0	0	0	0	0	0	0	0	0
4	Trilo CO TR40	1	0	1	0	1	0	0	0	0	0	0	0	1	1	0	0	0	0	0	0	0	0	1	0	0	0	0	0	0	0	0	0	0	0	0	0	0	0	0	0	0	0	0	0	0
4	Trilo CO TR41	1	0	0	0	1	0	0	1	0	0	0	0	0	0	0	0	0	0	0	0	0	0	0	0	0	0	0	0	0	0	0	0	0	0	0	0	0	0	0	0	0	0	0	0	0
4	Trilo CO TR42	1	1	0	1	0	1	1	1	0	0	0	0	0	0	0	0	0	0	0	0	0	0	0	0	0	0	0	0	1	0	0	0	0	0	0	0	0	0	0	0	0	0	0	0	0
4	Trilo CO TR43	1	1	0	0	1	0	0	0	0	0	0	0	0	0	0	0	0	0	0	0	0	0	0	0	0	0	0	0	0	1	0	0	0	0	0	0	0	0	0	0	0	0	0	0	0
4	Trilo CO TR44	1	1	0	1	1	0	0	1	1	0	0	0	0	0	0	0	0	0	0	0	0	0	0	0	0	0	0	0	0	1	0	0	0	0	0	0	0	0	0	0	0	0	0	0	0
4	Trilo CO TR45	1	1	0	1	1	0	0	1	1	0	0	0	0	0	0	0	0	0	0	0	0	0	0	0	0	0	0	0	0	1	0	0	0	0	0	0	0	0	0	0	0	0	0	0	0
4	Trilo CO TR46	1	1	0	1	1	0	0	1	1	0	0	0	0	0	0	0	0	0	0	0	0	0	0	0	0	0	0	0	0	0	0	0	0	0	0	0	0	0	0	0	0	0	0	0	0
4	Trilo CO TR47	1	0	0	1	1	0	1	0	0	1	0	0	0	0	0	0	0	0	0	0	0	0	0	0	0	0	0	0	0	0	0	0	0	0	0	0	0	0	0	0	0	0	0	0	0
4	Trilo CO TR48	1	0	0	1	1	0	0	1	1	0	0	0	0	0	0	0	0	0	0	0	0	0	0	0	0	0	0	0	1	1	0	0	0	0	0	0	0	0	0	0	0	0	0	0	0
4	Trilo CO TR49	1	0	0	1	1	0	1	1	0	0	0	0	0	0	0	0	0	0	0	0	0	0	0	0	0	0	0	0	1	1	0	0	0	0	0	0	0	0	0	0	0	0	0	0	0
4	Trilo CO TR50	1	0	0	1	1	0	0	1	0	0	0	0	0	0	0	0	0	0	0	0	0	0	0	0	0	0	0	0	1	1	0	0	0	0	0	0	0	0	0	0	0	0	0	0	0
4	Trilo CO TR51	1	0	0	1	1	0	0	1	0	0	0	0	0	0	0	0	0	0	0	0	0	0	0	0	0	0	0	0	1	0	0	0	0	0	0	0	0	0	0	0	0	0	0	0	0
4	Trilo CO TR52	1	0	0	0	1	0	0	0	0	0	0	0	0	0	0	0	0	0	0	0	0	0	0	0	0	0	0	0	0	1	0	0	0	0	0	0	0	0	0	0	0	0	0	0	0
4	Trilo CO TR53	1	0	0	0	0	0	0	0	0	0	0	0	0	0	0	0	0	0	0	0	0	0	0	0	0	0	0	0	0	0	0	0	0	0	0	0	0	0	0	0	0	0	0	0	0
4	Trilo CO TR54	1	0	0	0	1	0	1	0	0	0	1	1	0	0	0	0	0	0	0	0	0	0	0	0	0	0	0	0	0	0	0	0	0	0	0	0	0	0	0	0	0	0	0	0	0
4	Trilo CO TR55	1	0	0	0	0	0	0	0	0	0	1	0	0	0	0	0	0	0	0	0	0	0	0	0	0	0	0	0	0	0	0	0	0	0	0	0	0	0	0	0	0	0	0	0	0
4	Trilo CO TR56	1	0	0	0	1	0	0	0	0	0	0	0	0	0	0	0	0	0	0	0	0	0	0	0	0	0	0	0	0	0	0	0	0	0	0	0	0	0	0	0	0	0	0	0	0
4	Trilo CO TR57	1	0	0	0	1	0	0	0	0	0	0	0	0	0	0	0	0	0	0	0	0	0	0	0	0	0	0	0	0	0	0	0	0	0	0	0	0	0	0	0	0	0	0	0	0
4	Trilo CO TR58	0	0	0	0	1	0	1	0	0	0	1	1	0	0	0	0	0	0	0	0	0	0	0	0	0	0	0	0	0	0	1	1	0	0	1	0	0	0	0	0	0	0	0	0	1
4	Trilo CO TR59	0	0	0	0	1	0	0	0	0	0	0	0	0	0	0	0	0	0	0	0	0	0	0	0	0	0	0	0	0	0	1	0	0	0	1	0	0	0	0	0	0	0	0	0	0
4	Trilo CO TR60	0	0	0	0	1	0	0	0	0	0	0	0	0	0	0	0	0	0	0	0	0	0	0	0	0	0	0	0	0	0	1	0	0	0	0	0	0	0	0	0	0	0	0	0	0
4	Trilo CO TR61	0	0	0	0	1	0	1	0	0	0	0	0	0	0	0	0	0	0	0	0	0	0	0	0	0	0	0	0	0	0	1	0	0	0	0	0	0	0	0	0	0	0	0	0	0
4	Trilo CO TR62	0	0	0	0	1	0	0	0	0	0	0	0	0	0	0	0	0	0	0	0	0	0	0	0	0	0	0	0	0	0	1	0	0	0	0	0	0	0	0	0	0	0	0	0	0
4	Trilo CO TR63	0	0	0	0	1	0	0	0	0	0	0	0	0	0	0	0	0	0	0	0	0	0	0	0	0	0	0	0	0	0	1	0	0	0	0	0	0	0	0	0	0	0	0	0	0
4	Trilo CO TR64	0	0	0	0	1	0	0	0	0	0	0	0	0	0	0	0	0	0	0	0	0	0	0	0	0	0	0	0	0	0	1	0	0	0	0	0	0	0	0	0	0	0	0	0	0
4	Trilo CO TR65	0	0	0	0	1	0	0	0	0	0	0	0	0	0	0	0	0	0	0	0	0	0	0	0	0	0	0	0	0	0	1	0	0	0	0	0	0	0	0	0	0	0	0	0	0
4	Trilo CO TR66	1	0	0	1	1	0	1	0	0	0	1	1	0	0	0	0	0	0	0	0	0	0	0	0	0	0	0	0	0	0	0	0	0	0	0	0	0	0	0	0	0	0	0	0	0
4	Trilo CO TR67	0	0	0	1	1	0	0	1	0	0	0	1	0	0	0	0	0	0	0	0	0	0	0	0	0	0	0	0	0	0	0	0	0	0	1	0	0	0	0	0	0	0	0	0	0
4	Trilo CO TR68	1	0	0	1	1	0	1	1	0	0	0	0	0	0	0	0	0	0	0	0	0	0	0	0	0	0	0	0	0	0	0	0	0	0	0	0	0	0	0	0	0	0	0	0	0
4	Trilo CO TR69	0	0	0	1	1	0	1	0	0	0	0	0	0	0	0	0	0	0	0	0	0	0	0	0	0	0	0	0	0	0	0	0	0	1	0	0	0	0	0	0	0	0	0	0	0
4	Trilo CO TR70	0	0	0	1	1	0	0	0	0	0	0	0	0	0	0	0	0	0	0	0	0	0	0	0	0	0	0	0	0	0	0	0	0	0	0	0	0	0	0	0	0	0	0	0	0
4	Trilo CO TR71	0	0	0	1	1	0	0	0	0	0	0	0	0	0	0	0	0	0	0	0	0	0	0	0	0	0	0	0	0	0	0	0	0	0	0	0	0	0	0	0	0	0	0	0	0
4	Trilo CO TR72	0	0	0	1	1	0	1	0	0	0	0	1	0	0	0	0	0	0	0	0	0	0	0	0	0	0	0	0	0	0	0	0	0	1	0	0	0	0	0	0	0	0	0	0	0
4	Trilo CO TR73	0	0	0	1	1	0	0	1	0	0	0	0	0	0	0	0	0	0	0	0	0	0	0	1	0	0	0	0	0	0	0	0	0	0	0	0	0	0	0	0	0	0	0	0	0
4	Trilo CO TR74	1	0	0	0	1	0	0	0	0	0	0	0	0	0	0	0	0	0	0	0	0	0	0	0	0	0	0	0	0	0	0	0	0	0	0	0	0	0	0	0	0	0	0	0	0
4	Trilo CO TR75	0	0	0	1	1	0	1	0	0	0	0	1	0	0	0	0	0	0	0	0	0	0	0	0	0	0	0	0	0	0	0	0	0	0	0	0	0	0	0	0	0	0	0	0	0
4	Trilo CO TR76	0	0	0	1	1	0	0	0	0	0	0	0	0	0	0	0	0	0	0	0	0	0	0	0	0	0	0	0	0	0	0	0	0	0	0	0	0	0	0	0	0	0	0	0	0
4	Trilo CO TR77	0	0	0	0	1	0	0	0	0	0	0	0	0	0	0	0	0	0	0	0	0	0	0	0	0	0	0	0	0	0	0	0	0	0	0	0	0	0	0	0	0	0	0	0	0
4	Trilo CO TR78	0	0	0	1	1	0	0	0	0	0	0	0	0	0	0	0	0	0	0	0	0	0	0	0	0	0	0	0	0	0	0	0	0	0	0	0	0	0	0	0	0	0	0	0	0
4	Trilo CO TR79	0	0	0	1	1	0	0	0	0	0	0	1	0	0	0	0	0	0	0	0	0	0	0	0	0	0	0	0	0	0	0	0	0	1	1	1	0	0	0	0	0	0	0	0	0
4	Trilo CO TR80	0	0	0	1	1	0	0	0	0	0	0	1	0	0	0	0	0	0	0	0	0	0	0	0	0	0	0	0	0	0	0	0	0	1	0	0	0	0	0	0	0	0	0	0	0
4	Trilo CO TR81	0	0	0	1	1	0	0	0	0	0	0	1	0	0	0	0	0	0	0	0	0	0	0	0	0	0	0	0	0	1	0	0	1	0	0	0	0	0	0	0	0	0	0	0	0
4	Trilo CO TR82	0	0	0	0	1	0	1	0	0	0	1	0	0	0	0	0	0	0	0	0	0	0	0	0	0	0	0	0	0	1	0	0	1	0	0	0	0	0	0	0	0	0	0	0	0
4	Trilo CO TR83	0	0	0	0	1	0	0	0	0	0	0	1	0	0	0	0	0	0	0	0	0	0	0	0	0	0	0	0	0	1	0	0	1	0	0	0	0	0	0	0	0	0	0	0	0
4	Trilo CO TR84	0	0	0	0	1	0	0	0	0	0	0	0	0	0	0	0	0	0	0	0	0	0	0	0	0	0	0	0	0	0	0	0	0	0	0	0	0	0	0	0	0	0	0	0	0
4	Trilo CO TR85	0	0	0	0	1	0	0	0	0	0	0	0	0	0	0	0	0	0	0	0	0	0	0	1	0	0	0	0	0	0	0	0	0	0	0	0	0	0	0	0	0	0	0	0	0
4	Trilo CO TR86	0	0	0	1	1	0	0	0	0	0	1	0	0	0	0	0	0	0	0	0	0	0	0	1	0	0	0	0	0	0	0	0	1	0	0	0	0	0	0	0	0	0	0	0	0
4	Trilo CO TR87	0	0	0	0	1	0	0	0	0	0	0	1	0	0	0	0	0	0	0	0	0	0	0	1	0	0	0	0	0	0	0	0	0	0	0	0	1	0	0	0	0	1	0	0	0
4	Trilo CO TR88	0	0	0	0	1	0	0	0	0	0	0	0	0	0	0	0	0	0	0	0	0	0	0	0	0	0	0	0	0	0	0	0	0	0	0	0	0	0	0	0	0	0	0	0	0
4	Trilo CO TR89	0	0	0	0	0	0	0	0	0	0	0	0	0	0	0	0	0	0	0	0	0	0	0	0	0	0	0	0	0	0	1	0	0	0	0	0	0	0	0	0	0	0	0	0	0
4	Trilo CO TR90	0	0	0	1	0	0	1	0	0	0	0	1	0	0	0	0	0	0	0	0	0	0	0	0	0	0	0	0	0	1	1	0	1	0	1	0	0	0	0	0	0	0	0	0	0
4	Trilo CO TR91	0	0	0	0	0	0	0	0	0	0	0	0	0	0	0	0	0	0	0	0	0	0	0	0	0	0	0	0	0	0	1	0	0	0	0	0	0	0	0	0	0	0	0	0	0
2	Trilo CO TR92	0	0	0	0	0	0	0	1	0	0	0	0	0	0	0	0	0	0	0	0	0	0	0	0	0	0	0	0	0	0	0	0	0	0	0	0	0	0	0	0	0	0	0	0	0
4	Trilo CO TR93	0	0	0	0	0	0	0	0	0	0	0	0	0	0	0	0	0	0	0	0	0	0	0	0	0	0	0	0	0	0	1	0	0	0	1	0	0	0	0	0	0	0	0	0	0
4	Trilo CO TR94	0	0	0	0	0	0	0	0	0	0	0	0	0	0	0	0	0	0	0	0	0	0	0	0	0	0	0	0	0	0	1	0	0	0	0	0	0	0	0	0	0	0	0	0	0
4	Trilo CO TR95	0	0	0	0	0	0	0	0	0	0	0	0	0	0	0	0	0	0	0	0	0	0	0	0	0	0	0	0	0	0	1	0	0	0	0	0	0	0	0	0	0	0	0	0	0
1	Trilo CO TR96	0	0	0	0	0	0	0	0	0	0	0	0	0	0	0	0	0	0	0	0	0	0	0	0	0	1	0	0	0	0	0	0	0	0	0	0	0	0	0	0	0	0	1	0	0
4	Trilo CO TR97	0	0	0	0	1	0	0	0	0	1	0	0	0	0	0	0	0	0	0	0	0	0	0	0	0	1	0	0	0	0	1	0	0	0	0	0	0	0	0	0	0	0	1	1	0
4	Trilo CO TR98	0	0	0	0	0	0	0	0	0	0	0	0	0	0	0	0	0	0	0	0	0	0	0	0	0	0	0	0	0	0	1	0	0	0	0	0	0	1	0	0	0	0	1	0	0
2	Trilo CO TR99	0	0	0	0	0	0	0	0	0	0	0	0	0	0	0	0	0	0	0	0	0	0	0	0	0	0	0	0	0	0	0	0	0	0	0	0	0	1	0	0	0	0	0	0	0
2	Trilo CO TR100	0	0	0	0	1	0	0	0	0	0	0	0	0	0	0	0	0	0	0	0	0	0	0	0	0	0	0	0	0	0	0	0	0	0	0	0	0	1	0	0	0	0	0	0	0
2	Trilo CO TR101	0	0	0	0	0	0	0	0	0	0	0	0	0	0	0	0	0	0	0	0	0	0	0	0	0	0	0	0	0	0	0	0	0	0	0	0	0	0	0	0	1	0	0	0	0
2	Trilo CO TR102	0	0	0	0	0	0	0	0	0	0	0	0	0	0	0	0	0	0	0	0	0	0	0	0	0	0	0	0	0	0	0	0	0	0	0	0	0	0	0	0	1	0	0	0	0
x	Trilo CO TR103	0	0	0	0	0	0	0	0	0	1	0	0	0	0	0	0	0	0	0	0	0	0	0	0	0	0	0	0	0	0	0	0	0	0	0	0	0	0	0	0	0	0	0	0	0
4	Trilo CO TR104	0	0	0	0	1	0	0	0	0	0	0	0	0	0	0	0	0	0	0	0	0	0	0	0	0	0	0	0	0	0	0	0	0	0	0	0	0	0	0	0	0	0	0	0	0
2	Trilo CO TR105	0	0	0	0	1	0	0	0	0	0	0	0	0	0	0	0	0	0	0	0	0	0	0	0	0	0	0	0	0	0	0	0	0	0	0	0	0	0	0	0	1	0	0	0	0
2	Trilo CO TR106	0	0	0	0	0	0	0	0	0	0	0	0	0	0	0	0	0	0	0	0	0	0	0	0	0	0	0	0	0	0	0	0	0	0	0	0	0	1	0	0	1	0	0	0	0
4	Trilo CO TR107	0	0	0	0	0	0	0	0	0	0	0	0	0	0	0	0	0	0	0	0	0	0	0	0	0	0	0	0	0	0	1	0	0	0	0	0	0	1	0	0	1	0	0	0	0
2	Trilo CO TR108	0	0	0	0	1	0	0	0	0	0	0	0	0	0	0	0	0	0	0	0	0	0	0	0	0	0	0	0	0	0	0	0	0	0	0	0	0	0	0	0	0	0	0	0	0
2	Trilo CO TR109	0	0	0	0	1	0	0	0	0	0	0	0	0	0	0	0	0	0	0	0	0	0	0	0	0	0	0	0	0	0	1	0	0	0	0	0	0	1	0	0	1	0	0	0	0
2	Trilo CO TR110	0	0	0	0	0	0	0	0	0	0	0	0	0	0	0	0	0	0	0	0	0	0	0	0	0	0	0	0	0	0	0	0	0	0	0	0	0	1	0	0	1	0	0	0	0
2	Trilo CO TR111	0	0	0	0	0	0	0	0	0	0	0	0	0	0	0	0	0	0	0	0	0	0	0	0	0	0	0	0	0	0	0	0	0	0	0	0	0	0	0	0	1	0	0	0	0
2	Trilo CO TR112	0	0	0	0	1	0	0	0	0	1	0	0	0	0	0	0	0	0	0	0	0	0	0	0	0	0	0	0	0	0	0	0	0	0	0	0	0	1	0	0	0	0	0	0	0
4	Trilo CO TR113	0	0	0	0	1	0	0	0	0	0	0	0	0	0	0	0	0	0	0	0	0	0	0	0	0	0	0	0	0	0	1	0	0	0	0	0	0	0	0	0	0	0	0	0	0
4	Trilo CO TR114	0	0	0	0	0	0	0	0	0	0	0	0	0	0	0	0	0	0	0	0	0	0	0	0	0	0	0	0	0	0	1	0	0	0	0	0	0	0	0	0	0	0	0	0	0
2	Trilo CO TR115	0	0	0	0	1	0	0	0	0	0	0	0	0	0	0	0	0	0	0	0	0	0	0	0	0	0	0	0	0	0	0	0	0	0	0	0	0	1	1	0	1	0	1	0	0
2	Trilo CO TR116	0	0	0	0	0	0	0	0	0	1	1	0	0	0	0	0	0	0	0	0	0	0	0	0	0	0	0	0	0	0	0	0	0	0	0	0	0	1	0	0	0	0	0	0	0
2	Trilo CO TR117	0	0	0	0	1	0	0	0	0	0	0	0	0	0	0	0	0	0	0	0	0	0	0	0	0	1	0	0	0	0	0	0	0	0	0	0	0	1	0	0	1	0	1	0	0
2	Trilo CO TR118	0	0	0	0	0	0	0	0	0	0	0	0	0	0	0	0	0	0	0	0	0	0	0	0	0	0	0	0	0	0	0	0	0	0	0	0	0	1	0	0	1	0	0	0	0
1	Trilo CO TR119	0	0	0	0	0	0	0	0	0	0	0	0	0	0	0	0	0	0	0	0	0	0	0	0	0	1	0	0	0	0	0	0	0	0	0	0	0	0	0	0	0	0	0	0	0
4	Trilo CO TR120	0	0	0	0	0	0	0	1	0	0	0	0	0	0	0	0	0	0	0	0	0	0	0	0	0	0	0	0	0	0	0	0	0	0	0	0	0	1	0	1	0	0	0	0	0
2	Trilo CO TR121	0	0	0	0	0	0	0	1	0	0	0	0	0	0	0	0	0	0	0	0	0	0	0	0	0	0	0	0	0	0	0	0	0	0	0	0	0	1	0	1	1	0	0	0	0
			ANOSIM
			Mean rank within:	2713
			Mean rank between:	4586
			R:	0.5336
			p (same):	0.0001

## Sheet: Trilo CO FL
Title	Floian trilobites from the Cordillera Oriental
CLUSTER	LEVEL	Hypermecaspis	Geragnostus	Hoekaspis	Emanuelaspis?	Famatinolithus	Ampyx	Pliomeridae	Pliomeridius	Nileidae gen nov	Neseuretus	Colpocoryphe	Psilocara	Portefieldia	Carolinites	Branisaspis	cf. Asaphellus
1	Trilo CO FL1	0	0	1	0	1	1	0	1	1	0	0	0	0	0	1	0
1	Trilo CO FL2	0	0	1	0	1	1	0	1	1	1	0	0	0	0	1	0
1	Trilo CO FL3	0	1	1	1	1	1	1	1	1	0	0	0	0	0	1	0
1	Trilo CO FL4	0	0	0	0	1	1	0	0	1	0	0	0	0	0	1	0
1	Trilo CO FL5	0	0	1	1	1	1	1	1	1	0	0	0	1	0	1	0
1	Trilo CO FL6	0	0	1	0	1	1	0	0	0	0	0	0	0	0	1	0
1	Trilo CO FL7	0	0	1	0	1	1	0	1	1	0	0	0	0	0	1	0
1	Trilo CO FL8	1	0	1	1	1	1	0	0	1	0	0	0	1	0	1	0
1	Trilo CO FL9	1	0	1	1	1	1	0	1	1	1	0	0	1	1	1	0
1	Trilo CO FL10	0	0	1	1	1	1	0	0	1	0	0	0	1	0	1	0
1	Trilo CO FL11	0	0	0	1	1	1	0	1	0	0	0	0	1	0	1	0
1	Trilo CO FL12	0	0	1	1	1	1	0	0	1	0	0	0	1	0	1	0
1	Trilo CO FL13	0	0	1	1	1	1	0	1	0	0	1	0	1	0	1	0
1	Trilo CO FL14	0	0	1	0	1	1	0	0	1	0	0	0	0	0	0	0
1	Trilo CO FL15	0	0	1	1	1	1	0	1	1	0	0	1	1	0	1	0
1	Trilo CO FL16	0	0	1	1	1	1	0	0	0	0	0	0	1	0	0	0
1	Trilo CO FL17	0	0	1	0	1	1	0	0	0	0	0	0	1	0	1	0
1	Trilo CO FL18	0	0	1	1	1	1	0	0	1	0	0	1	1	0	1	0
1	Trilo CO FL19	0	0	1	0	1	1	0	1	0	0	0	0	0	1	1	0
1	Trilo CO FL20	0	0	0	0	1	1	0	1	0	0	0	0	0	0	1	0
1	Trilo CO FL21	0	0	1	0	1	1	0	0	1	0	0	0	0	0	1	0
1	Trilo CO FL22	0	0	1	0	0	1	0	0	1	0	0	0	0	0	1	0
1	Trilo CO FL23	0	0	0	0	1	1	0	1	0	0	0	0	0	0	1	0
1	Trilo CO FL24	0	0	1	0	1	1	0	1	1	0	0	0	0	0	1	0
1	Trilo CO FL25	0	0	1	0	1	1	0	1	1	0	0	0	0	0	1	0
1	Trilo CO FL26	0	0	1	0	1	0	0	1	0	0	0	0	0	0	1	0
1	Trilo CO FL27	0	0	1	0	1	0	0	0	1	0	0	0	0	0	1	0
1	Trilo CO FL28	1	0	1	1	1	1	0	0	0	0	0	1	1	0	1	0
1	Trilo CO FL29	1	0	1	1	1	1	0	0	1	0	0	0	1	0	1	0
1	Trilo CO FL30	0	0	1	1	1	1	0	0	0	0	0	0	0	0	0	0
1	Trilo CO FL31	0	0	1	1	1	1	0	0	0	0	0	0	1	0	0	0
1	Trilo CO FL32	1	0	1	1	1	1	0	0	1	0	1	1	1	0	1	0
1	Trilo CO FL33	1	0	1	1	1	1	0	0	0	0	0	1	1	1	1	0
1	Trilo CO FL34	1	0	1	1	1	1	0	0	0	0	0	1	1	0	0	0
1	Trilo CO FL35	1	0	1	1	1	1	1	0	0	0	0	0	1	0	0	0
1	Trilo CO FL36	0	0	1	1	1	1	0	0	0	0	0	1	0	0	0	0
1	Trilo CO FL37	0	1	1	1	1	1	0	1	1	0	0	0	0	0	0	0
1	Trilo CO FL38	1	0	1	1	1	1	0	1	0	0	1	0	0	1	1	0
1	Trilo CO FL39	0	0	1	1	1	1	0	1	0	0	0	0	0	0	1	0
1	Trilo CO FL40	0	0	1	0	1	1	0	1	0	0	0	0	0	0	0	0
1	Trilo CO FL41	0	0	1	1	1	1	0	0	0	0	0	0	0	0	1	0
1	Trilo CO FL42	0	0	1	1	1	1	0	0	0	0	0	0	1	0	1	0
1	Trilo CO FL43	0	0	1	1	1	1	0	1	0	0	0	0	1	0	1	0
1	Trilo CO FL44	1	1	1	1	1	1	0	0	0	0	0	0	0	0	0	0
1	Trilo CO FL45	0	0	1	0	1	1	0	0	0	0	0	0	0	0	1	0
1	Trilo CO FL46	0	0	1	0	1	1	0	0	0	0	0	0	0	0	0	0
1	Trilo CO FL47	0	0	1	1	1	1	0	0	1	0	0	0	0	0	1	0
1	Trilo CO FL48	0	0	1	1	1	1	0	1	1	0	0	0	0	0	1	0
1	Trilo CO FL49	1	0	1	1	1	0	0	0	1	0	0	0	0	0	1	0
1	Trilo CO FL50	0	0	1	0	1	1	0	1	1	0	0	0	0	0	1	0
1	Trilo CO FL51	0	0	0	1	1	1	0	1	0	0	0	0	0	0	1	0
1	Trilo CO FL52	1	0	1	1	1	1	0	1	0	0	0	1	1	0	1	0
1	Trilo CO FL53	0	0	0	1	1	1	0	0	1	0	0	1	0	0	1	0
2	Trilo CO FL54	0	0	1	0	1	1	0	0	0	0	1	0	0	0	1	1
2	Trilo CO FL55	0	0	1	0	1	1	1	0	0	0	1	0	0	0	0	0
2	Trilo CO FL56	0	0	1	0	1	1	0	0	0	0	1	0	0	0	0	1
		ANOSIM
		Mean rank within:	722.1
		Mean rank between:	1190
		R:	0.6082
		p (same):	0.0002
