# Supplementary material for: Contrasting Early Ordovician assembly patterns highlight the complex initial stages of the Ordovician Radiation
Source: Sci Rep. 2022 Mar 9;12:3852. doi: 10.1038/s41598-022-07822-z (PMC8907272; doi:10.1038/s41598-022-07822-z)
Supplement: Supplementary file 4 — Supplementary Information 4. [file 41598_2022_7822_MOESM4_ESM.zip]

Archive with 20 entries (20 files):
- SM4-Echino CAA FL.csv
- __MACOSX/._SM4-Echino CAA FL.csv
- SM4-Echino CAA TR.csv
- __MACOSX/._SM4-Echino CAA TR.csv
- SM4-Echino MN FL.csv
- __MACOSX/._SM4-Echino MN FL.csv
- SM4-Echino Mn TR.csv
- __MACOSX/._SM4-Echino Mn TR.csv
- SM4-Trilo CAA FL.csv
- __MACOSX/._SM4-Trilo CAA FL.csv
- SM4-Trilo CAA TR.csv
- __MACOSX/._SM4-Trilo CAA TR.csv
- SM4-Trilo CO FL.csv
- __MACOSX/._SM4-Trilo CO FL.csv
- SM4-Trilo CO TR.csv
- __MACOSX/._SM4-Trilo CO TR.csv
- SM4-Trilo MN FL.csv
- __MACOSX/._SM4-Trilo MN FL.csv
- SM4-Trilo Mn TR.csv
- __MACOSX/._SM4-Trilo Mn TR.csv
