# Supplementary material for: Contrasting Early Ordovician assembly patterns highlight the complex initial stages of the Ordovician Radiation
Source: Sci Rep. 2022 Mar 9;12:3852. doi: 10.1038/s41598-022-07822-z (PMC8907272; doi:10.1038/s41598-022-07822-z)
Supplement: Supplementary file 4 — Supplementary Information 4. [file 41598_2022_7822_MOESM4_ESM.zip › SM4-Echino CAA FL.csv]

Cluster	level_name	Plasiacystis	Anomalocystitide indet	Balanocystites	Paleosphaeronites	Chauvelicystide 2	Balantiocystis	Rhopalocystis	Cornuta 2	Chauvelicystis	Anatifopsis	Somastéroïd indet	Lingulocystis	Argodiscus	Anedriophus	Ramseyocrinus
1	Echino CAA FL1	1	1	1	1	1	1	1	1	0	0	0	0	0	0	0
1	Echino CAA FL2	0	0	1	0	1	1	0	1	0	1	1	1	1	1	0
1	Echino CAA FL3	0	0	1	0	1	1	0	0	0	0	0	1	1	1	0
1	Echino CAA FL4	1	0	1	0	1	1	0	0	1	0	1	0	1	0	1
1	Echino CAA FL5	0	0	0	0	1	0	0	1	0	0	0	0	1	0	0
1	Echino CAA FL6	0	0	0	0	0	0	0	0	0	0	0	0	1	0	0
2	Echino CAA FL8	1	0	0	0	0	1	0	0	0	0	0	0	0	0	0
2	Echino CAA FL9	0	0	1	0	0	1	0	0	0	0	0	0	0	0	0
2	Echino CAA FL10	0	0	0	0	0	1	0	0	0	0	0	0	0	0	0
2	Echino CAA FL11	0	0	0	0	0	1	0	0	0	0	0	0	0	0	0
