# Supplementary material for: Contrasting Early Ordovician assembly patterns highlight the complex initial stages of the Ordovician Radiation
Source: Sci Rep. 2022 Mar 9;12:3852. doi: 10.1038/s41598-022-07822-z (PMC8907272; doi:10.1038/s41598-022-07822-z)
Supplement: Supplementary file 4 — Supplementary Information 4. [file 41598_2022_7822_MOESM4_ESM.zip › SM4-Echino CAA TR.csv]

Cluster	level_name	Macrocystella	Peltocystis	Balanocystites	Chauvelicystide 1	Chauvelicystide 2	Rhopalocystis	Cornuta 1	Bohemiaecystis	Cornuta 2	Chauvelicystis	Anatifopsis	Amygdalotheca	Procothurnocystis	Galliaecystis	Eocrinoid 1	Aspidocarpus	Hanusia	Somastéroïd indet	Pareocrinus	Nanocarpus	Eocrinoid 2	Vizcainocarpus	Lingulocystis
1	Echino CAA TR1	0	0	0	0	0	1	0	0	0	0	0	0	0	0	0	0	0	0	0	0	0	0	0
1	Echino CAA TR2	0	0	0	0	0	1	0	0	0	0	0	0	0	0	0	0	0	0	0	0	0	0	0
1	Echino CAA TR3	0	0	0	0	0	1	0	0	0	0	0	0	0	0	0	0	0	0	0	0	0	0	0
2	Echino CAA TR4	0	0	0	0	0	0	1	0	0	0	0	0	0	0	0	0	0	0	0	0	0	0	0
2	Echino CAA TR5	0	0	0	0	0	0	0	0	0	0	0	1	1	1	0	0	0	0	0	0	0	0	0
2	Echino CAA TR6	0	1	0	0	0	0	1	0	0	0	0	0	0	1	0	0	0	0	1	0	0	0	0
3	Echino CAA TR7	0	0	0	0	0	0	0	1	0	0	0	0	0	0	0	0	0	0	0	0	0	0	0
3	Echino CAA TR8	0	0	0	0	0	0	0	1	0	0	0	0	0	0	0	0	0	0	0	0	0	0	0
3	Echino CAA TR9	0	0	0	0	0	0	0	1	0	0	1	0	0	0	0	0	1	0	0	0	0	0	0
3	Echino CAA TR10	0	1	0	0	0	0	0	1	0	0	0	0	0	0	0	0	1	0	0	0	0	0	0
3	Echino CAA TR11	0	0	0	0	0	0	0	1	0	0	0	0	0	0	0	0	1	0	0	0	0	0	0
3	Echino CAA TR12	0	0	0	0	0	0	0	1	0	0	0	0	0	0	0	0	0	0	0	0	0	0	0
3	Echino CAA TR13	0	0	0	0	0	0	0	1	0	0	0	0	0	0	0	0	0	0	0	0	0	0	0
3	Echino CAA TR14	0	0	0	0	0	0	0	1	0	0	0	0	0	0	0	0	0	0	0	0	0	0	0
4	Echino CAA TR15	0	0	0	1	0	0	0	0	1	1	0	0	0	0	0	0	0	0	1	0	0	0	0
4	Echino CAA TR16	0	0	1	1	0	0	0	0	0	1	1	0	1	1	0	1	0	0	1	0	1	1	1
4	Echino CAA TR17	0	0	0	1	0	1	0	1	0	1	1	0	0	0	1	1	0	0	0	0	0	0	0
4	Echino CAA TR18	1	0	0	0	1	0	0	0	0	1	1	0	0	0	0	0	0	1	0	0	0	0	0
4	Echino CAA TR19	0	1	0	0	0	0	0	0	1	0	0	0	0	0	0	0	0	0	0	0	0	0	0
4	Echino CAA TR20	0	0	0	0	0	0	0	0	0	0	1	0	0	0	0	0	0	0	0	0	0	0	0
4	Echino CAA TR21	0	0	0	0	0	0	0	0	1	1	1	1	0	0	0	0	0	0	0	0	0	0	0
4	Echino CAA TR22	0	0	0	0	0	0	0	0	0	0	1	0	0	0	0	0	0	0	0	0	0	0	0
4	Echino CAA TR23	0	1	0	0	0	0	0	0	0	0	1	0	0	0	0	0	0	0	0	0	0	0	0
4	Echino CAA TR24	0	0	0	1	0	0	0	0	1	1	0	0	0	0	0	0	0	0	0	1	0	0	0
4	Echino CAA TR25	0	0	0	0	0	0	0	0	0	0	1	0	0	0	0	0	0	0	0	0	0	0	0
4	Echino CAA TR26	1	0	0	0	0	0	0	0	0	0	0	0	0	0	0	0	0	0	0	0	0	0	0
4	Echino CAA TR27	1	0	0	0	0	0	0	0	0	0	0	0	0	0	0	0	0	0	0	0	0	0	0
