# Supplementary material for: Contrasting Early Ordovician assembly patterns highlight the complex initial stages of the Ordovician Radiation
Source: Sci Rep. 2022 Mar 9;12:3852. doi: 10.1038/s41598-022-07822-z (PMC8907272; doi:10.1038/s41598-022-07822-z)
Supplement: Supplementary file 4 — Supplementary Information 4. [file 41598_2022_7822_MOESM4_ESM.zip › SM4-Echino MN FL.csv]

Cluster	level_name	Kirkocystidae	Proscotiaecystis	Thoralicystis	Lingulocystis	Naocarpus	Lagynocystis	Cornut indet	Balanocystites	Macrocystella	Ovocarpus	Balantiocystis	Asterozoa	Lyricocarpus	Ramseyocrinus	Cheirocystella
1	Echino MN FL1	0	0	0	1	0	0	0	0	0	0	0	0	0	0	0
1	Echino MN FL2	0	0	0	1	0	0	0	1	0	1	0	0	0	0	0
1	Echino MN FL3	0	0	0	1	0	0	0	0	0	0	0	0	0	0	0
1	Echino MN FL4	0	0	0	1	0	0	0	0	0	0	0	0	0	0	0
1	Echino MN FL5	0	0	0	1	0	0	0	0	0	0	0	0	0	0	0
2	Echino MN FL6	1	0	0	0	0	0	0	0	0	0	0	0	0	0	0
2	Echino MN FL7	1	0	0	0	0	0	0	0	0	0	0	0	0	0	0
3	Echino MN FL8	0	0	0	0	0	0	0	0	0	1	0	1	0	0	0
3	Echino MN FL9	1	1	1	0	0	1	0	0	1	1	0	1	1	1	0
2	Echino MN FL10	1	0	0	0	0	0	0	1	0	0	1	0	0	0	1
2	Echino MN FL11	1	0	0	0	0	0	0	0	0	0	0	0	0	0	0
2	Echino MN FL12	0	0	0	0	0	0	0	0	0	0	1	0	0	0	1
2	Echino MN FL13	1	0	0	0	0	0	0	0	0	0	0	0	0	0	0
3	Echino MN FL14	0	0	0	0	1	1	0	0	0	1	0	1	1	0	0
3	Echino MN FL15	0	0	0	0	0	0	0	0	0	0	0	1	0	0	0
3	Echino MN FL16	0	0	0	0	0	0	0	0	0	0	0	0	0	1	0
2	Echino MN FL17	1	0	0	0	0	0	0	0	0	0	1	0	0	0	1
2	Echino MN FL18	1	0	0	0	0	0	0	0	0	0	0	0	0	0	1
2	Echino MN FL19	1	0	0	0	0	0	0	0	0	0	0	0	0	0	0
2	Echino MN FL20	0	0	0	0	0	0	0	0	0	0	0	0	0	0	1
3	Echino MN FL21	0	0	0	0	1	1	1	0	0	0	0	0	0	0	0
