# Supplementary material for: Contrasting Early Ordovician assembly patterns highlight the complex initial stages of the Ordovician Radiation
Source: Sci Rep. 2022 Mar 9;12:3852. doi: 10.1038/s41598-022-07822-z (PMC8907272; doi:10.1038/s41598-022-07822-z)
Supplement: Supplementary file 4 — Supplementary Information 4. [file 41598_2022_7822_MOESM4_ESM.zip › SM4-Echino Mn TR.csv]

Cluster	level_name	Phyllocystis	Kirkocystidae	Minervaecystis	Chauvelicystis	Pradesura	Thoralicystis	Arauricystis	Trigonocarpus	Macrocystella	Ovocarpus	Aethocrinus	Rhenopyrgus	Balantiocystis	Asterozoa	Peltocystis	Galliaecystis	Cothurnocystis
1	Echino MN TR1	0	0	0	1	0	0	0	0	0	0	0	0	0	0	0	0	0
1	Echino MN TR2	0	0	0	1	0	0	0	0	0	0	0	0	0	0	0	0	0
1	Echino MN TR3	0	0	0	1	0	0	0	0	0	0	0	0	0	0	0	0	1
2	Echino MN TR4	0	0	0	0	0	0	0	0	1	0	0	0	0	1	0	0	0
2	Echino MN TR5	0	0	0	0	0	1	0	0	1	0	0	0	0	0	0	0	0
2	Echino MN TR6	1	0	0	0	0	0	0	0	0	0	0	0	0	0	0	0	0
2	Echino MN TR7	1	0	0	0	0	0	0	0	0	0	0	0	0	0	0	0	0
3	Echino MN TR8	1	0	0	0	0	0	0	0	1	0	1	0	0	0	0	0	0
2	Echino MN TR9	0	0	0	0	0	0	0	0	1	0	0	0	0	0	0	0	0
3	Echino MN TR10	0	1	0	0	0	0	0	0	0	0	0	0	0	0	0	0	0
3	Echino MN TR11	0	1	0	0	0	0	0	0	0	0	0	0	0	0	0	0	0
3	Echino MN TR12	1	0	0	0	0	0	0	0	0	1	1	1	1	1	0	0	0
3	Echino MN TR13	0	1	1	0	0	0	0	0	0	0	0	0	0	0	0	0	0
3	Echino MN TR14	0	1	0	0	0	0	0	0	0	0	0	0	0	0	0	0	0
3	Echino MN TR15	1	1	0	0	0	0	0	0	0	0	0	1	0	0	0	0	0
3	Echino MN TR16	0	1	0	0	0	0	0	0	0	0	0	0	0	0	0	0	0
3	Echino MN TR17	0	1	0	0	0	0	0	0	0	0	0	0	0	0	0	0	0
3	Echino MN TR18	0	1	0	0	0	0	0	0	0	0	0	0	0	0	0	0	0
3	Echino MN TR19	0	1	1	0	0	0	0	0	0	0	0	0	0	1	0	0	0
3	Echino MN TR20	0	1	0	0	0	0	0	0	0	0	0	0	0	0	0	0	0
3	Echino MN TR21	1	1	0	0	0	0	0	0	0	0	0	0	0	1	0	0	0
3	Echino MN TR22	1	1	1	0	0	0	1	1	0	1	1	0	0	1	0	0	0
3	Echino MN TR23	1	1	0	0	0	0	0	0	0	0	0	1	0	0	0	0	0
3	Echino MN TR24	0	1	0	0	0	0	0	0	0	0	0	0	0	0	0	0	0
3	Echino MN TR25	0	1	0	0	0	0	0	0	0	0	1	0	0	0	1	0	0
3	Echino MN TR26	0	0	1	0	0	0	0	0	0	0	0	0	0	0	0	0	0
3	Echino MN TR27	1	1	0	0	0	0	0	0	0	0	1	0	0	0	1	0	0
3	Echino MN TR28	1	1	1	0	0	0	0	0	0	0	1	0	0	1	1	1	0
3	Echino MN TR29	1	1	0	0	0	0	0	0	0	0	0	0	0	0	0	0	0
3	Echino MN TR30	0	1	1	0	0	0	0	0	0	0	0	0	0	1	1	0	0
3	Echino MN TR31	0	1	0	0	0	0	0	0	0	0	0	0	0	0	0	0	0
3	Echino MN TR32	0	0	1	0	0	0	0	0	0	0	0	0	0	0	0	0	0
3	Echino MN TR33	0	1	0	0	0	0	0	0	0	0	0	0	0	0	0	0	0
3	Echino MN TR34	0	0	1	0	0	0	0	0	0	0	0	0	0	0	0	0	0
3	Echino MN TR35	1	1	0	0	1	0	0	0	0	0	0	0	1	1	0	0	0
3	Echino MN TR36	0	1	1	0	0	0	0	0	0	0	0	0	0	0	0	0	0
