# Supplementary material for: Contrasting Early Ordovician assembly patterns highlight the complex initial stages of the Ordovician Radiation
Source: Sci Rep. 2022 Mar 9;12:3852. doi: 10.1038/s41598-022-07822-z (PMC8907272; doi:10.1038/s41598-022-07822-z)
Supplement: Supplementary file 4 — Supplementary Information 4. [file 41598_2022_7822_MOESM4_ESM.zip › SM4-Trilo CAA FL.csv]

CLUSTER	LEVEL	Agerina	Ampyx	Apatokephalus	Asaphellus	Basiliscus	Colpocoryphe	Euloma	Foulonia	Geragnostus	Neseuretus	Parabathycheilus	Pradoella	Prionocheilus	Toletanaspis
1	Trilo CAA FL1	0	0	0	0	0	1	0	0	0	1	0	1	0	0
1	Trilo CAA FL2	1	1	1	1	0	1	0	0	0	1	1	1	0	1
1	Trilo CAA FL3	0	1	0	0	0	1	1	0	0	0	0	0	0	0
1	Trilo CAA FL4	0	0	0	0	0	1	0	0	0	1	0	1	0	0
1	Trilo CAA FL5	0	0	0	0	0	1	0	0	0	1	0	1	0	0
2	Trilo CAA FL6	1	1	0	1	0	0	1	1	1	0	1	0	1	1
2	Trilo CAA FL7	0	1	0	1	1	0	0	1	0	0	1	0	0	0
