# Supplementary material for: Contrasting Early Ordovician assembly patterns highlight the complex initial stages of the Ordovician Radiation
Source: Sci Rep. 2022 Mar 9;12:3852. doi: 10.1038/s41598-022-07822-z (PMC8907272; doi:10.1038/s41598-022-07822-z)
Supplement: Supplementary file 4 — Supplementary Information 4. [file 41598_2022_7822_MOESM4_ESM.zip › SM4-Trilo CAA TR.csv]

CLUSTER	LEVEL	Ampyx	Anacheirurus	Apatokephalus	Asaphellus	Bavarilla	Colpocoryphe	Dikelokephalina	Eoharpes	Euloma	Foulonia	Geragnostus	Platypeltoïdes	Prionocheilus	Symphysurus	Toletanaspis
1	Trilo CAA TR1	1	0	0	0	0	0	0	0	0	0	0	0	0	0	0
1	Trilo CAA TR2	1	0	0	1	0	1	0	1	1	1	0	0	0	0	1
2	Trilo CAA TR3	0	0	1	1	1	0	1	0	0	0	1	0	0	0	0
2	Trilo CAA TR4	0	0	0	1	0	0	0	0	0	0	0	0	0	0	0
2	Trilo CAA TR5	0	0	0	1	1	0	0	0	1	0	0	0	0	0	0
2	Trilo CAA TR6	0	1	1	1	1	0	0	0	0	0	0	1	1	1	0
2	Trilo CAA TR7	0	0	0	1	0	0	0	0	0	0	0	0	0	1	0
2	Trilo CAA TR8	0	0	0	0	1	0	0	0	0	0	0	0	0	0	0
