# Supplementary material for: Contrasting Early Ordovician assembly patterns highlight the complex initial stages of the Ordovician Radiation
Source: Sci Rep. 2022 Mar 9;12:3852. doi: 10.1038/s41598-022-07822-z (PMC8907272; doi:10.1038/s41598-022-07822-z)
Supplement: Supplementary file 4 — Supplementary Information 4. [file 41598_2022_7822_MOESM4_ESM.zip › SM4-Trilo CO FL.csv]

Cluster	level_name	Hypermecaspis	Geragnostus	Hoekaspis	Emanuelaspis?	Famatinolithus	Ampyx	Pliomeridae	Pliomeridius	Nileidae gen nov	Neseuretus	Colpocoryphe	Psilocara	Portefieldia	Carolinites	Branisaspis	cf. Asaphellus
1	Trilo CO FL1	0	0	1	0	1	1	0	1	1	0	0	0	0	0	1	0
1	Trilo CO FL2	0	0	1	0	1	1	0	1	1	1	0	0	0	0	1	0
1	Trilo CO FL3	0	1	1	1	1	1	1	1	1	0	0	0	0	0	1	0
1	Trilo CO FL4	0	0	0	0	1	1	0	0	1	0	0	0	0	0	1	0
1	Trilo CO FL5	0	0	1	1	1	1	1	1	1	0	0	0	1	0	1	0
1	Trilo CO FL6	0	0	1	0	1	1	0	0	0	0	0	0	0	0	1	0
1	Trilo CO FL7	0	0	1	0	1	1	0	1	1	0	0	0	0	0	1	0
1	Trilo CO FL8	1	0	1	1	1	1	0	0	1	0	0	0	1	0	1	0
1	Trilo CO FL9	1	0	1	1	1	1	0	1	1	1	0	0	1	1	1	0
1	Trilo CO FL10	0	0	1	1	1	1	0	0	1	0	0	0	1	0	1	0
1	Trilo CO FL11	0	0	0	1	1	1	0	1	0	0	0	0	1	0	1	0
1	Trilo CO FL12	0	0	1	1	1	1	0	0	1	0	0	0	1	0	1	0
1	Trilo CO FL13	0	0	1	1	1	1	0	1	0	0	1	0	1	0	1	0
1	Trilo CO FL14	0	0	1	0	1	1	0	0	1	0	0	0	0	0	0	0
1	Trilo CO FL15	0	0	1	1	1	1	0	1	1	0	0	1	1	0	1	0
1	Trilo CO FL16	0	0	1	1	1	1	0	0	0	0	0	0	1	0	0	0
1	Trilo CO FL17	0	0	1	0	1	1	0	0	0	0	0	0	1	0	1	0
1	Trilo CO FL18	0	0	1	1	1	1	0	0	1	0	0	1	1	0	1	0
1	Trilo CO FL19	0	0	1	0	1	1	0	1	0	0	0	0	0	1	1	0
1	Trilo CO FL20	0	0	0	0	1	1	0	1	0	0	0	0	0	0	1	0
1	Trilo CO FL21	0	0	1	0	1	1	0	0	1	0	0	0	0	0	1	0
1	Trilo CO FL22	0	0	1	0	0	1	0	0	1	0	0	0	0	0	1	0
1	Trilo CO FL23	0	0	0	0	1	1	0	1	0	0	0	0	0	0	1	0
1	Trilo CO FL24	0	0	1	0	1	1	0	1	1	0	0	0	0	0	1	0
1	Trilo CO FL25	0	0	1	0	1	1	0	1	1	0	0	0	0	0	1	0
1	Trilo CO FL26	0	0	1	0	1	0	0	1	0	0	0	0	0	0	1	0
1	Trilo CO FL27	0	0	1	0	1	0	0	0	1	0	0	0	0	0	1	0
1	Trilo CO FL28	1	0	1	1	1	1	0	0	0	0	0	1	1	0	1	0
1	Trilo CO FL29	1	0	1	1	1	1	0	0	1	0	0	0	1	0	1	0
1	Trilo CO FL30	0	0	1	1	1	1	0	0	0	0	0	0	0	0	0	0
1	Trilo CO FL31	0	0	1	1	1	1	0	0	0	0	0	0	1	0	0	0
1	Trilo CO FL32	1	0	1	1	1	1	0	0	1	0	1	1	1	0	1	0
1	Trilo CO FL33	1	0	1	1	1	1	0	0	0	0	0	1	1	1	1	0
1	Trilo CO FL34	1	0	1	1	1	1	0	0	0	0	0	1	1	0	0	0
1	Trilo CO FL35	1	0	1	1	1	1	1	0	0	0	0	0	1	0	0	0
1	Trilo CO FL36	0	0	1	1	1	1	0	0	0	0	0	1	0	0	0	0
1	Trilo CO FL37	0	1	1	1	1	1	0	1	1	0	0	0	0	0	0	0
1	Trilo CO FL38	1	0	1	1	1	1	0	1	0	0	1	0	0	1	1	0
1	Trilo CO FL39	0	0	1	1	1	1	0	1	0	0	0	0	0	0	1	0
1	Trilo CO FL40	0	0	1	0	1	1	0	1	0	0	0	0	0	0	0	0
1	Trilo CO FL41	0	0	1	1	1	1	0	0	0	0	0	0	0	0	1	0
1	Trilo CO FL42	0	0	1	1	1	1	0	0	0	0	0	0	1	0	1	0
1	Trilo CO FL43	0	0	1	1	1	1	0	1	0	0	0	0	1	0	1	0
1	Trilo CO FL44	1	1	1	1	1	1	0	0	0	0	0	0	0	0	0	0
1	Trilo CO FL45	0	0	1	0	1	1	0	0	0	0	0	0	0	0	1	0
1	Trilo CO FL46	0	0	1	0	1	1	0	0	0	0	0	0	0	0	0	0
1	Trilo CO FL47	0	0	1	1	1	1	0	0	1	0	0	0	0	0	1	0
1	Trilo CO FL48	0	0	1	1	1	1	0	1	1	0	0	0	0	0	1	0
1	Trilo CO FL49	1	0	1	1	1	0	0	0	1	0	0	0	0	0	1	0
1	Trilo CO FL50	0	0	1	0	1	1	0	1	1	0	0	0	0	0	1	0
1	Trilo CO FL51	0	0	0	1	1	1	0	1	0	0	0	0	0	0	1	0
1	Trilo CO FL52	1	0	1	1	1	1	0	1	0	0	0	1	1	0	1	0
1	Trilo CO FL53	0	0	0	1	1	1	0	0	1	0	0	1	0	0	1	0
2	Trilo CO FL54	0	0	1	0	1	1	0	0	0	0	1	0	0	0	1	1
2	Trilo CO FL55	0	0	1	0	1	1	1	0	0	0	1	0	0	0	0	0
2	Trilo CO FL56	0	0	1	0	1	1	0	0	0	0	1	0	0	0	0	1
